# Supplementary material for: Development of an Ultrasound Technique to Evaluate the Popliteal Complex in the Horse
Source: Animals (Basel). 2022 Mar 22;12(7):800. doi: 10.3390/ani12070800 (PMC8996960; doi:10.3390/ani12070800)
Supplement: Supplementary file 1 [file animals-12-00800-s001.zip]

Archive with 3 entries (3 files):
- Suppl Figure S1.JPG
- Video S1 on SI v2.mp4
- Video S2 doppler SI.mp4
